# Supplementary material for: Glia Cells Are Selectively Sensitive to Nanosized Titanium Dioxide Mineral Forms
Source: Int J Mol Sci. 2025 Oct 4;26(19):9684. doi: 10.3390/ijms26199684 (PMC12524891; doi:10.3390/ijms26199684)
Supplement: Supplementary file 1 [file ijms-26-09684-s001.zip]

Archive with 2 entries (2 files):
- Supplementary File S1_tabular.tsv
- Supplementary Materials.pdf
