# Supplementary material for: Glia Cells Are Selectively Sensitive to Nanosized Titanium Dioxide Mineral Forms
Source: Int J Mol Sci. 2025 Oct 4;26(19):9684. doi: 10.3390/ijms26199684 (PMC12524891; doi:10.3390/ijms26199684)
Supplement: Supplementary file 1 [file ijms-26-09684-s001.zip › Supplementary File S1_tabular.tsv]

GeneID	logFC	logCPM	F	PValue	FDR
Car8	-3.48243130334917	7.81866545996338	1205.89975643369	5.16723188233743e-19	9.06177455205515e-15
Gfap	2.18402312390591	10.1799286856989	842.81696847351	1.59756986438833e-17	1.40082913558891e-13
Dmrt3	2.02773745216267	1.304881448063	802.932713466471	2.53703009883144e-17	1.4830632281069e-13
Osmr	2.22144796939847	4.24793143165754	726.937063744768	6.54040807914521e-17	2.86747841209924e-13
Agt	2.91328880695101	6.49315501114924	866.496503896775	9.29585983333029e-17	3.07183680244477e-13
Chrdl1	-2.9285739706899	8.12695123732796	742.109031735648	1.05097911927175e-16	3.07183680244477e-13
Pdyn	2.01381074807201	2.26738068324501	678.87005765954	1.25310253053584e-16	3.13937986828671e-13
Cav1	2.21370577808174	3.99237363260208	600.298071872428	4.02162716190346e-16	8.81590944228761e-13
Nupr1	-2.38359244942892	5.13639457506582	592.12552189933	4.57852746344429e-16	8.92151512515805e-13
Nr2f2	2.8939786719041	3.17494316206396	558.421008719226	7.96643416547294e-16	1.39707355959899e-12
Cyp7b1	1.12076955175033	6.16800493072503	531.183175148759	1.27688175037941e-15	1.87627269069544e-12
2610034M16Rik	-2.27764861043519	5.16271455974042	527.662526143559	1.35947596680142e-15	1.87627269069544e-12
Nkd1	-1.89812995202394	4.37553599660404	526.386089808337	1.39086189080462e-15	1.87627269069544e-12
Gucy2e	1.22475492060564	4.14181828644341	483.475508898796	3.09581635469717e-15	3.87795224373745e-12
Abca8a	2.6406462577667	3.81982719777197	494.139253590457	3.61381568759086e-15	4.22503238088539e-12
Dpp10	-1.81902265225586	3.72350743613298	472.186082613406	3.86490425182849e-15	4.23617661651976e-12
Evi2a	1.63548746858624	2.85240201863248	456.166717065	5.34257312455727e-15	5.51133558149181e-12
Icosl	2.09413513269398	4.39250421731498	451.951312811114	5.82828196707767e-15	5.67836560314672e-12
Kctd12	1.94032263785925	5.03228800247402	450.682645790963	6.71381889215976e-15	6.19685483746346e-12
Adcy8	2.031961124961	4.56709772506351	433.215641712362	8.6637075201269e-15	7.59677193902327e-12
Shisa9	-1.7623625643934	5.41189744384058	427.116528913259	9.89219953720469e-15	8.17541606778658e-12
Tmem132b	1.71409048490365	5.93828228326214	430.722159670633	1.0255981837903e-14	8.17541606778658e-12
Prss23	1.91110424919652	3.94973159661309	410.532223317202	1.43206563829932e-14	1.09191891734153e-11
Pacrg	1.448342127155	4.78290775499779	403.805108276467	1.67075804042819e-14	1.22083682312455e-11
Rarres1	1.63418642257236	2.60773322491873	388.848717758415	2.37502562552273e-14	1.66603297579168e-11
Rgs6	-1.66951595049992	5.12257663665014	378.689525241459	3.03850954401395e-14	2.04947468743741e-11
Unc13c	-3.32181796329903	6.44327852510894	527.482589418313	3.98224887399276e-14	2.58654438900781e-11
S100a10	2.03841002506229	4.10788788709136	365.894437101432	4.18744743218394e-14	2.62268805779321e-11
Epcam	1.4849364924548	1.5072683666638	360.297071299536	4.82520448842932e-14	2.91791762460638e-11
Cabp7	1.71379256879768	1.54563628250029	352.648479505368	5.88747858635506e-14	3.44162373229695e-11
Lpar4	1.30326880574607	4.43132266018346	338.809287527712	8.52923164814051e-14	4.67072316710114e-11
Pdzrn3	1.38774116475043	4.75633617016547	337.711719382998	8.789066802437e-14	4.67072316710114e-11
Rps6ka1	1.13762404823624	3.61455012601223	321.512650295087	1.38391493366258e-13	6.74158783101128e-11
Lhx9	1.43645975865997	1.06724157239592	313.911289326121	1.72540340822244e-13	8.17794582972891e-11
Akap6	-1.1885438312186	7.70539358363861	311.942069947049	1.82835759666516e-13	8.43787030860973e-11
Cd38	2.0546828527572	5.67783439697327	377.170937049187	2.18499619395061e-13	9.82519955213122e-11
Luzp2	-1.13138895527923	11.2605526509547	301.283194527824	2.517447693431e-13	1.10371200499249e-10
Cit	-1.87370614782056	4.75964759603503	299.335019566392	2.67206786715445e-13	1.12467333996397e-10
Meis2	-1.04102638331083	6.16995323849745	299.074564414517	2.69352114264051e-13	1.12467333996397e-10
Elavl4	-1.316433458756	3.98634989044552	293.502758941115	3.20114204692178e-13	1.30554483899691e-10
Lamp5	-1.79996835263471	2.81004752284615	284.807466593426	4.21738386640067e-13	1.68091501966065e-10
Lect1	1.39881523235603	2.13384116096571	279.79186262575	4.9622811389455e-13	1.93385609630416e-10
Fibcd1	2.11600295138572	1.97348395129012	270.300066275666	6.80257101866269e-13	2.59340625987582e-10
Plce1	1.23277302608122	5.78828275716169	259.837451343649	9.74975228408592e-13	3.60118538261532e-10
Rgs7	-1.61740125193867	5.3212154131489	263.23339643435	9.85669717543111e-13	3.60118538261532e-10
Doc2b	1.32788474133974	1.84875841662991	257.990451823174	1.04039566779343e-12	3.72355486246803e-10
Hgf	-1.42291994255551	6.37914089766041	254.169281070123	1.19166311072899e-12	4.17963919457086e-10
Eya4	1.65720781531487	4.00057434286389	246.86521686506	1.55303003455932e-12	5.3402917090327e-10
Alox8	1.38834594931698	2.78793892628293	246.187070662071	1.59228081884309e-12	5.36996706154833e-10
Vegfc	1.14583483033422	2.98141613734004	242.532686936342	1.82354048430867e-12	6.03385461760777e-10
Shisa6	1.73882017184533	2.63209188575083	241.983537099017	1.86138823897272e-12	6.04503065682679e-10
Mef2c	-2.02806187843222	5.96610527104473	284.248522005935	2.20608318189906e-12	7.03419650199342e-10
Atp2b4	-1.46674358256646	5.59917512643926	235.750163217038	2.669203798688e-12	8.35889768171277e-10
Adamts9	1.44836059493773	4.22556426421204	228.464696873945	3.13046250809912e-12	9.30710007580859e-10
Gabbr2	-2.49895271687916	7.68456225976251	316.855820290174	3.13120205549813e-12	9.30710007580859e-10
Msx1	1.81039884275134	4.05805210414978	238.566390203154	3.25031711626965e-12	9.50013521133682e-10
E330013P04Rik	1.61501679833962	2.11703018479424	223.19514096198	3.86348117234082e-12	1.08920314872725e-09
Cd109	1.48329195916927	2.23995417158831	222.880680803876	3.91285843472755e-12	1.08920314872725e-09
BC055402	1.34360203972477	2.03246592096248	222.488118821503	3.97547839439606e-12	1.08934319691443e-09
Gfra1	-1.27482827017111	7.81985370101392	220.969907448811	4.22826880491021e-12	1.14078692356477e-09
Prelp	1.09943983077154	5.93323941861719	220.129828790776	4.37572651274793e-12	1.16268357354637e-09
St8sia2	1.50873834816474	1.89216482692707	218.950179274613	4.59244784698891e-12	1.20205608794992e-09
Adamts20	1.53756555343671	3.20694656558907	217.718296949392	4.83147255075964e-12	1.24602256062753e-09
Cobl	-1.71512544567673	3.07509402136625	217.145640534154	4.94722958274801e-12	1.25738500279206e-09
Gpnmb	1.45641503064865	3.26628961707355	216.069764883238	5.17306720292311e-12	1.29600113625232e-09
Slit2	1.409635954965	3.42466571837705	215.245804737041	5.35371409480215e-12	1.32236738141613e-09
Capg	1.29411282790168	1.67354245757377	214.000655354417	5.64004264958231e-12	1.37374205480174e-09
Lrrc10b	1.89263418996027	1.87294670392471	213.66595340499	5.71985946342179e-12	1.37409829328805e-09
Scrn1	1.83072089255927	5.08412831439196	255.273920190597	5.80322114970292e-12	1.37528499057216e-09
Arhgap10	-1.14447472821622	3.78866412058022	212.879798456093	5.91227766403357e-12	1.38244817858876e-09
Slc22a12	1.31689348231464	1.65190117585363	211.432079579665	6.28557018828866e-12	1.41320569733357e-09
Stk17b	-1.13559524237064	6.75094849762725	210.565218318133	6.52148280978475e-12	1.4476866333569e-09
Prune2	1.152898220305	5.4617149639779	206.17990877213	7.8747333929056e-12	1.72623999389232e-09
Padi2	1.43567494401134	8.49312036207494	226.191446422198	7.99406892767109e-12	1.73076526894528e-09
Col2a1	1.23767897050701	1.10815532745697	203.619588350632	8.80620232560192e-12	1.83850440695334e-09
Ccdc3	1.71196543649525	4.33973514531132	214.893402544053	1.06337357344658e-11	2.19392733618032e-09
Dbndd2	-1.27910056740478	6.47905122793093	200.773713789911	1.08816068355947e-11	2.21896208227703e-09
Sapcd2	1.26241646382602	1.70144207103666	196.054255962804	1.23479513628759e-11	2.46075026194039e-09
Rph3a	-1.20625999730415	4.0903242970653	195.234213235647	1.28179324679271e-11	2.52570878303414e-09
Camk2n1	-1.31482889414648	7.9408406270431	198.351748236525	1.35367841578788e-11	2.63771759751912e-09
Hspa2	1.13786008365665	7.03358203840285	195.54197327306	1.38482167539024e-11	2.66874920014491e-09
Lef1	-1.06177693306543	3.49940879461998	192.77370631118	1.43506309380413e-11	2.73551103000467e-09
Kcnh5	-1.9616653092182	3.47658088035821	192.997387076488	1.54481977850661e-11	2.91306499523337e-09
Angpt1	2.21477797927672	5.00746021502664	259.465573945403	1.79282153151034e-11	3.30954854716809e-09
Actr3b	-1.05242277962949	5.57201098518936	182.83464418418	2.29620795060282e-11	4.10904069691037e-09
C1ql2	1.52815174218954	1.13944426488142	180.20087603293	2.61094317186611e-11	4.62506165707232e-09
Slc14a1	1.26817531252357	7.24555192255146	192.79232644794	2.74166699290408e-11	4.668020781996e-09
Ctnna3	1.28470670594538	1.52539065339085	177.4275228474	2.99464596931849e-11	5.0497217657633e-09
Tnc	1.85508465003916	5.99783283486366	237.114339302281	3.14901611403292e-11	5.25945672302813e-09
Gstm6	1.05532386634888	3.75490921862863	175.062393022714	3.37130773558912e-11	5.57760601500248e-09
Plat	1.48488426071076	4.68748245982746	182.88540824246	3.97213164778469e-11	6.51021240254207e-09
Slc43a3	1.19735643475618	1.76936339018471	171.447383476802	4.05200870975021e-11	6.53180701060541e-09
Chp2	-1.84415270319558	3.58787098304722	173.814663011535	4.13510488905565e-11	6.53309319273594e-09
Trim2	1.04665046890537	7.36169803765848	170.564459364704	4.2442591760958e-11	6.64567617599929e-09
Stx1a	-1.46942683097319	3.44735845926859	169.675981989349	4.43982192838234e-11	6.87080118050153e-09
Eogt	-2.17575413165948	6.94257557258466	232.150959840387	4.58176033762697e-11	6.98698530790992e-09
Apoc1	1.36457273886698	2.45393108037532	168.776871947574	4.65218409954011e-11	7.03322004772714e-09
Kcne1l	1.10263384899466	4.9065717682471	167.328491759873	5.01822530889957e-11	7.45801841035353e-09
Rsph9	1.1110049697844	3.92065228296044	165.993073477632	5.38401274092671e-11	7.93440600316233e-09
Zfp365	-1.02654048207314	5.84711386046633	164.906102228989	5.70349477256529e-11	8.32443797470462e-09
B3galt5	-1.02155354063445	6.11837267879729	164.774377614463	5.74361062290733e-11	8.32443797470462e-09
St8sia1	-1.52937491844938	4.16624831780991	163.029932113699	6.44289388559859e-11	9.2199258131034e-09
Cldn19	1.44264831699359	2.16312693625221	161.145790959203	6.980841823127e-11	9.86899606813494e-09
Cyp27a1	-1.85149746421808	2.73114513892173	161.005076492098	7.03441015291593e-11	9.86899606813494e-09
Ccnd2	-1.0338265428424	7.50497969080729	157.368988698486	8.58874020101515e-11	1.16760261166824e-08
4833422C13Rik	1.07732408797934	1.91051947922995	156.788300074013	8.87037039519443e-11	1.18425204093071e-08
Prkar1b	-1.0725955541437	4.82800437811566	156.700569553315	8.91379765084415e-11	1.18425204093071e-08
Plcl2	-1.15158527526492	4.43641751343491	155.856680906708	9.34371286301953e-11	1.23203528179529e-08
Myom3	-1.08748864423042	5.254679331437	155.001320325375	9.80292398950862e-11	1.27343613336306e-08
C4b	2.03291326662954	6.94514161872771	225.429503087499	1.01409203925936e-10	1.30765677150671e-08
C130074G19Rik	-1.51325548508917	2.49423909377248	154.102639206788	1.0312360054209e-10	1.31049172659901e-08
Sowahb	-1.16699716891984	1.90898508775165	151.672869441577	1.18419998385505e-10	1.48337965120471e-08
Cyba	1.61276389541391	2.81426325455204	150.663713249462	1.25494676506008e-10	1.55389116471961e-08
Pcdhb7	1.0066045624855	2.98286689582507	149.668932533583	1.32927317483752e-10	1.61885164355039e-08
Ccnd1	-3.76296705045755	6.28309545514624	254.768727384226	1.36331124849485e-10	1.63756091540098e-08
Hhip	-1.4374924552219	4.60799688294919	151.665180887625	1.46885241343572e-10	1.74049086313664e-08
Ccdc60	1.01678149755256	1.40063972288402	145.866455624407	1.66155788810331e-10	1.94258271224451e-08
Tex11	1.05744135697449	2.16974571411458	145.267775041556	1.72177420484544e-10	1.9756093694039e-08
Rgs4	-1.77473462581214	4.69769139175118	163.136922876636	1.88420604224692e-10	2.13182718470221e-08
Cpne7	1.39460658627151	1.96216758719351	142.731589377393	2.0049604313932e-10	2.23955357231481e-08
Dgkg	1.47348416762053	3.45163391183764	143.723807823443	2.14269326896213e-10	2.37825391504993e-08
Abca6	1.63303015959713	2.84654742185565	142.224906782628	2.3439231264937e-10	2.58524401693836e-08
Klc3	1.26575669454536	2.20540327553918	139.872943101315	2.38727799730119e-10	2.60070265024687e-08
Nkain1	1.09371040201658	3.13291878785763	139.870764775507	2.38759837309544e-10	2.60070265024687e-08
Ccdc153	1.17920154490538	0.845778482714909	139.442550762465	2.45150807331368e-10	2.65383315319148e-08
Gpr50	1.00438310064377	1.08663072026101	138.034392763292	2.6753415857326e-10	2.83488721449922e-08
Igsf1	1.30064703103431	3.57415634520364	137.98602890203	2.68341949938342e-10	2.83488721449922e-08
9330182L06Rik	-1.04666851310471	3.79345863600115	136.720765073859	2.90460512942032e-10	2.973696209733e-08
Adra1b	-1.92088373521608	3.48506241417558	146.551337733603	2.91655213590738e-10	2.973696209733e-08
Ecm2	1.84894335083831	2.89441513696294	146.718480333946	3.08036158628535e-10	3.12256075946163e-08
Pitpnm3	-1.07363389865156	3.56820779822635	135.240080946496	3.18933685321956e-10	3.19648652417953e-08
Fhod3	-1.11513360819576	3.6033715011531	135.224371983264	3.19251806718236e-10	3.19648652417953e-08
Vsnl1	-1.21776310708776	4.03234651248973	133.817483793577	3.49213383958817e-10	3.44053658117178e-08
3110099E03Rik	-1.67979244903629	2.4358235423468	132.262048324654	3.85996337272441e-10	3.78168590321051e-08
Rab33a	-1.30851064187604	2.66977878681288	132.110330941507	3.898068298035e-10	3.79780131903555e-08
Paqr6	1.38550495499535	4.88941689953596	146.793878036757	3.9651892002075e-10	3.84185209967066e-08
Pde8a	-1.63025990905569	3.59639291370046	134.380224055166	4.20852429511394e-10	4.0552137672205e-08
Cybrd1	1.65615657781891	4.49094320700644	154.792593094504	4.26095127262273e-10	4.08329521682977e-08
Lypd6	-1.09011936796537	6.63347594499547	133.650593298046	4.5449388088728e-10	4.29939117845355e-08
Satb2	-1.48375768273594	2.88010001667185	129.743906128837	4.54941362514401e-10	4.29939117845355e-08
Ipcef1	-1.51416692785709	3.38110509535927	129.708603967515	4.55999748641364e-10	4.29939117845355e-08
Sorbs1	1.94535354490088	8.10953714633861	186.616243953691	4.60188350500008e-10	4.31568080359285e-08
Gnai1	-1.06691986046984	5.25881938712813	129.078648068977	4.75350175345477e-10	4.38748211843876e-08
Fam167a	1.48978297424511	2.67906349349462	127.910379610259	5.13678200162224e-10	4.69186176887756e-08
Aspg	1.41136612098489	2.73816429903329	124.659070463296	6.39516169602261e-10	5.66423993248225e-08
Ndst4	1.09853584103466	1.28715304805681	123.5393401822	6.90439703347078e-10	6.04498030601816e-08
Srgap1	-1.16940059034872	4.98117982968999	125.185632827326	6.9284429578015e-10	6.04498030601816e-08
Kctd4	1.20805106377657	2.84880600859385	123.153155788188	7.09026808145365e-10	6.09519761492415e-08
6330403K07Rik	2.03565885705515	6.09251730968159	179.853618558702	7.48556861892334e-10	6.40363009122237e-08
Itpkb	1.02445483612087	6.68163241742682	127.77865076611	8.09295508462437e-10	6.88961909315814e-08
N28178	-1.14428137274007	4.13439018435986	121.074382382665	8.19049426323863e-10	6.93897091277372e-08
Mns1	1.10102331465902	1.9041749581447	119.919484446612	8.88218583635684e-10	7.48879293327836e-08
Pcsk2	-1.25622761441025	4.85855522181811	123.164996202597	9.318481613566e-10	7.81905320847401e-08
Nkain3	1.27882214162606	1.8995653877445	118.909346319294	9.54021664366004e-10	7.92923124549128e-08
Cpne6	1.28972095777419	3.37363406203969	116.715678600859	1.11623860875911e-09	8.8979438553675e-08
Tprkb	1.18155923122017	7.60221702770234	130.780098131362	1.31066961130191e-09	1.03536995375683e-07
Fezf2	1.06889528718579	4.31224530100255	114.234520920598	1.33733945458899e-09	1.04700544710389e-07
Mia	1.10094566589646	1.78361174838365	112.209950501155	1.55374450375628e-09	1.17956785118502e-07
Riiad1	1.07088189403461	1.82542016873449	111.145122044789	1.68285112849016e-09	1.2720758724281e-07
Lct	1.5287048559543	1.51345600810244	112.422432150111	1.70387464483493e-09	1.28243989899014e-07
Nrgn	-1.14865182967269	4.04656512578511	110.7284817614	1.73655014595641e-09	1.30144785938622e-07
3110035E14Rik	-1.03321388080787	4.47703104296236	109.654139184204	1.8839426736344e-09	1.38818078434985e-07
Pmepa1	1.15795940488586	3.48232269475836	109.281505712031	1.93824514629433e-09	1.41629188044015e-07
Adamts5	-1.50027185438113	3.0596305585034	109.181138650997	1.95316468113772e-09	1.42127174328266e-07
Pgm5	2.17467172329947	4.15275245935797	148.858578850341	1.96742626957654e-09	1.42573365659354e-07
Mpped2	-1.06994387988637	3.3651061485429	108.690785050369	2.02789971209297e-09	1.46350935189195e-07
Iqgap2	1.07509382464942	3.30895713617905	108.352534938056	2.08128877948331e-09	1.49588366089339e-07
Ccdc74a	1.01754685257364	3.45725036641653	107.779407619461	2.17532411446517e-09	1.55708812226023e-07
Gdpd2	1.16580158665641	4.80005240372264	113.872115386722	2.19878679099065e-09	1.5674847135611e-07
Thbs4	3.94695905755855	5.56900947660387	189.761295879907	2.3039025085349e-09	1.62917493113615e-07
Prkcb	-1.28916883133303	6.91688606160913	123.791146140346	2.33063012264170e-09	1.63601205651815e-07
Bcl11b	1.03840900678002	3.02470641011549	106.447305131148	2.4125129962543e-09	1.66232070432935e-07
Tmem212	1.07825716601235	0.775487622693692	106.408458908941	2.41984495094115e-09	1.66232070432935e-07
Cpne5	-1.25982196111691	2.25734665400038	104.651601980734	2.77858058353152e-09	1.86697194227557e-07
Myo5b	1.10837120026353	2.44885615342169	104.161730905102	2.88878956450105e-09	1.93361460277309e-07
Esrrg	-1.15801459302659	2.89248818432021	104.099329366121	2.90317113421729e-09	1.93585217417371e-07
Lmo1	1.26165073571147	2.63436901924492	103.987371715205	2.92917211026864e-09	1.94579133703717e-07
Mturn	1.04426412961219	4.7752011361171	105.217774106622	3.14852732671149e-09	2.07577908753908e-07
Hecw2	-1.29790441255533	3.65790897975038	102.742480024845	3.23838156415135e-09	2.12064378049529e-07
Elovl7	-1.09879869530939	3.12095983833833	102.725173303725	3.2407625772523e-09	2.12064378049529e-07
Camkk2	-1.09558463201375	4.39846141047833	102.502158614165	3.29952774292068e-09	2.15107130214126e-07
Dsp	4.48754124135847	3.51419874295791	169.753349776383	3.68730767381403e-09	2.34290995201727e-07
Kcnv1	-1.32018579308197	3.34194387056933	100.713004467905	3.81584887353175e-09	2.38994791768308e-07
Cdh22	-1.0858111788626	2.3150283364352	100.229846137796	3.97012967234357e-09	2.47135584519753e-07
Dnah9	1.2004652343543	2.02051107716557	99.8489588928288	4.09660544053038e-09	2.51196397239795e-07
Plscr4	1.2949785744474	3.60311313283529	103.022686058168	4.33539107162465e-09	2.63992198691255e-07
Bhlhe22	1.00713711276516	2.56661416563027	98.5470759201187	4.56362157256718e-09	2.750248505777e-07
Amigo2	-1.30576920638015	4.57479178484988	104.511398203108	4.73337575856683e-09	2.83307886272991e-07
AI593442	-1.15890194206074	4.46371249379449	99.2213995720819	4.90194473295041e-09	2.91408151802547e-07
Gabra1	-1.08502500618876	4.53610758889415	95.9302532852253	5.9829720123226e-09	3.46169589171652e-07
Wipf3	1.13578444729918	3.27255836769275	95.3095814491184	6.00077294338725e-09	3.46169589171652e-07
Kitl	-1.76678202099402	4.04795509072721	111.03700791977	6.30739194934828e-09	3.58173517233483e-07
Rgs5	-1.61636890674598	3.27518732817534	99.6414724079532	6.90434986578740e-09	3.85610138841763e-07
Atoh8	1.23341436259133	2.82449524052273	93.5385959658899	6.99341511281877e-09	3.89344510582548e-07
Orai2	1.06306221820186	2.99264212230141	93.1757825725416	7.21836936430767e-09	3.98077180949256e-07
Ptplad2	1.15021000517535	3.01222968211241	92.7482752591809	7.49373302277736e-09	4.06865622354324e-07
Sncaip	1.10738512500594	2.47825913188284	92.2805004324859	7.80837571752586e-09	4.22640385673614e-07
Prox1	1.49624309178731	3.02426173606074	98.150921663727	8.17933337580932e-09	4.34669604277479e-07
Nnat	3.25060507140965	7.96094425846408	153.7824860836	8.42910623131672e-09	4.45244686682534e-07
Olfml2b	1.0752127891344	3.24818804483814	90.0841785745494	9.4940876957488e-09	4.92597088521736e-07
Rcn3	1.04534888567387	3.83772572944383	89.544316315705	9.96743914845604e-09	5.11108129668051e-07
Kcnh1	-1.17232673732308	3.41532089232885	89.2560523182146	1.02308026748981e-08	5.21562751481652e-07
Tmem132d	-1.37195216379168	2.70492710585432	88.9096969054619	1.05574375169835e-08	5.3665443981258e-07
Prr18	1.23928990087236	3.95731697270197	94.2905537086769	1.06750708210081e-08	5.4052957794314e-07
Lhfp	1.27876166307138	5.64931143234773	108.926703776637	1.08051490384814e-08	5.4295099910558e-07
Cacna1i	-1.13341689522822	3.49940787254787	87.9133032504877	1.15630071505159e-08	5.71212553235485e-07
Scube1	-1.35545499639673	3.60632443653917	89.9322515341499	1.28608624904183e-08	6.23041285896314e-07
Kcnh7	-1.51692521873199	3.58999071272435	92.8657494713455	1.34073592891005e-08	6.45947417178447e-07
Them4	1.00991694703582	5.13051848326941	91.2935315617037	1.44280364574733e-08	6.80173320845995e-07
Slit1	1.17539472991931	2.53811714102823	85.1456930117399	1.49554169899764e-08	6.93844306225438e-07
Faim2	-1.04552757271479	4.60907031600337	86.2575334399929	1.50565009059035e-08	6.96690913949419e-07
Zfp503	1.16041250104807	3.77403763225522	87.8462770214719	1.52073268867717e-08	6.9997609347327e-07
Bbox1	1.84379541467978	3.69351748198341	107.312140995995	1.54249328380591e-08	7.08133631363984e-07
Ip6k3	-1.16656829814811	3.4243215638709	84.672983567436	1.56379702445645e-08	7.14174698382623e-07
Necab1	-1.03586602765607	3.5825803845344	82.9368160715763	1.84560313392166e-08	8.2112388758908e-07
Cacnb4	-1.37509114212454	4.67271136989572	93.7566536720281	1.84948358098698e-08	8.2112388758908e-07
D430041D05Rik	-1.01654813300062	4.47780275005023	82.6684007881667	1.98248411474845e-08	8.67003090282882e-07
Cckbr	-1.16618777109931	2.16232112051961	82.0708892071472	2.00673889973372e-08	8.75427365289311e-07
Cep128	-1.04701253405301	4.68500387156325	83.6136398426098	2.05146974124161e-08	8.92720219656428e-07
St18	1.06530198047211	1.70257125457606	81.4140447108642	2.1393207693968e-08	9.26352304516338e-07
Slc13a5	-1.06260431924722	6.84874065908341	89.7884179099601	2.34596156082593e-08	9.9615321772892e-07
Bmp7	-1.20615933086928	5.74658472978577	93.0824744914833	2.48176073338347e-08	1.03617334373286e-06
Cbln2	-1.10065562747054	2.13978374006629	79.8829747387113	2.48747777676646e-08	1.03617334373286e-06
Serpinf2	1.37553732188299	1.73803823237497	81.4283707291154	2.52548956778709e-08	1.04703334634237e-06
Pak7	-1.22405707591223	2.95512380663035	79.6258960733154	2.55184632650814e-08	1.05546530726352e-06
Rsph4a	1.02187534099035	1.26759353998135	76.3544129277009	3.55347286773078e-08	1.41952741871059e-06
Igfbp6	-1.11371319339004	2.05417516283918	76.0559439984285	3.66453673126152e-08	1.45725579719123e-06
Sfrp1	-2.8317039994355	5.8706622540461	114.950051222388	4.08829225930225e-08	1.59325291891963e-06
1810041L15Rik	1.39021356255344	6.58239869105404	95.58839091816	4.96450649805632e-08	1.86031090718833e-06
Epha6	1.00073300120123	2.98765459295277	72.9250845187474	5.09135948231802e-08	1.89569365693017e-06
Bgn	1.48448957923913	3.05958089230884	81.0019433757706	5.33537018064023e-08	1.96155947291169e-06
Ndn	1.71250727793445	5.45884569267657	98.4928559378148	6.20822283107777e-08	2.19061577039459e-06
Cd34	-1.10519038659156	2.49256943752048	70.5370284249051	6.59334069548322e-08	2.31718268089558e-06
Igfn1	-1.11082584863612	1.75650493850581	69.5449389118958	7.35595646839807e-08	2.53939780681687e-06
Syt1	-1.02939818152365	6.58873183057238	78.0156928837491	7.80807465571259e-08	2.64344025554501e-06
Gnb4	1.31294484961985	3.28215172927934	74.5749325885006	8.15105697138932e-08	2.73365455362646e-06
Sytl2	-1.24815352977526	2.71699729722894	68.671886654548	8.15248521153355e-08	2.73365455362646e-06
Pawr	1.15727858204953	2.52466251780791	68.9115537346976	8.21304489823555e-08	2.74346987391156e-06
Gm11549	-1.16183463651898	1.96202512768484	68.0321348707368	8.71298877475449e-08	2.87758350551543e-06
Greb1	-1.46164207734685	2.88034164937765	71.3107962820871	9.10871667158214e-08	2.99698994877178e-06
Tmem52	1.06840288255273	1.86117783724098	67.4970243634189	9.25731543512384e-08	3.03449608945359e-06
Fbln2	1.18112204067229	3.79869305871569	72.4555033886955	9.54441671060907e-08	3.11116051773144e-06
Cald1	2.0609248867582	4.7279310172475	94.4397441163955	9.64749813712122e-08	3.13772114667473e-06
Papss2	1.08554522830154	7.5444931680425	80.5504445254491	9.78961756134723e-08	3.17339229525594e-06
Crybb1	-1.29177450405189	1.99096669366047	66.8448122986789	9.97207709609934e-08	3.22063197116564e-06
Gabra5	1.12091947364087	2.70132683093636	67.2176298810159	1.00099181113232e-07	3.22691054996827e-06
Golga7b	-1.14031243588471	3.59320234325776	67.6482154733986	1.07463870205192e-07	3.43277575917752e-06
Kcnh3	-1.07343704420222	3.29920030227282	65.3746166728896	1.18172263073764e-07	3.74753522156348e-06
Chst3	1.16370899652865	2.74659158347549	66.1990689902659	1.20900188004212e-07	3.81335718890265e-06
Kcnt2	-1.05619886676384	3.21984152611771	64.8210969729077	1.26069905347061e-07	3.95507679798106e-06
Efna5	-1.1844627029884	2.52588693705054	64.6445285864731	1.28710287059441e-07	4.02351569369236e-06
1700003M07Rik	-1.14540016512632	4.38660434709339	68.5340303193706	1.43227545293711e-07	4.36831558576662e-06
Il16	1.24929591958767	1.61513974649959	63.4368697869026	1.87746663648091e-07	5.49668320600428e-06
Dock10	1.11455755319628	3.15387767424228	63.1037243751286	2.01325198616409e-07	5.84543047704631e-06
Scn4b	-1.4877226963397	2.43671476990947	63.695613151259	2.15762774745417e-07	6.22340753406311e-06
Mcm6	1.1142262828439	2.48725726465444	58.388602073742	3.01039884331745e-07	8.0847418859507e-06
Mmp28	-1.19719124265947	3.96943081202662	61.1758437048317	3.61366384362508e-07	9.34702401558304e-06
Draxin	1.02481483163625	2.07691567024339	56.2454208606573	3.64448553487926e-07	9.39902100370258e-06
Snap25	-1.06534815319753	6.98758228676632	65.9666088068538	3.81063692273282e-07	9.755786819557e-06
Sorcs1	-1.11823498448417	2.76008673677908	55.8924596983556	3.94458172592504e-07	1.00255260474706e-05
Dact2	-1.15114379909156	3.54655731340682	58.1565537140443	4.00976532515097e-07	1.01470785724636e-05
Nrsn1	-1.07622919369152	4.3253807743811	58.5760934761808	4.44932331104414e-07	1.11627729478943e-05
Ptges	-1.21333613670536	4.99845964400302	63.1094141844028	5.16287462012989e-07	1.25619711262724e-05
Apln	-1.33141506459267	8.22737800366916	65.6432363254202	6.20379804419533e-07	1.45449206284831e-05
Lgr6	-1.87454314311863	4.93612233627604	67.9821176752341	6.99207330766279e-07	1.58278707307872e-05
Pgr	-1.55642788066377	3.85365783536531	60.9978917428831	7.21669780478714e-07	1.61742724140484e-05
Smoc1	1.081106651406	5.02428250373189	60.0636647190615	7.31629373389063e-07	1.63261182728468e-05
Rasgrf2	-1.21017083551044	3.70668469207156	55.3131553068681	7.52410568842869e-07	1.67237314902375e-05
Plcxd2	-1.29472395866396	4.00570944814705	57.4821265065795	7.8889955715319e-07	1.74024296022585e-05
Hecw1	-1.35828472772883	4.19978497065268	58.4671150023855	8.39493239864764e-07	1.82205358261242e-05
Gpr88	-1.13108042113465	2.02649471557325	49.990984361854	8.56633465921807e-07	1.84782055250563e-05
Aldh1a7	-1.04994653267985	2.27140262449291	48.5965766600037	1.04760359629574e-06	2.17933858460716e-05
Crispld2	1.12090266568096	3.40213976537486	52.025278695191	1.13907650345226e-06	2.31540006005539e-05
Camk4	-1.14115938638548	5.01157485803407	55.0099285706445	1.30781028483395e-06	2.58860823534232e-05
Plagl1	-1.40450844683865	4.87297397228862	57.4580357923644	1.34037544296105e-06	2.6411420385627e-05
Rpph1	-1.15654340586216	6.91052531782338	55.0021012019545	1.76248218730447e-06	3.34147568851444e-05
Fzd10	-1.86139402787171	3.7253758497859	55.6687116967018	1.83321700788603e-06	3.44577992146809e-05
Ttr	2.98625390559524	3.44230027212597	62.6150631811415	1.85285395309593e-06	3.47152775378669e-05
Cabp1	-1.20774964780851	2.93702674688839	47.0240945426531	1.94411521705523e-06	3.60782524460291e-05
Pmp22	-1.12689884541358	6.19691092008271	52.7103631424318	2.26825453465272e-06	4.12211189369997e-05
5930412G12Rik	-1.2873605958267	2.85190647029008	46.5433796273395	2.34910161600114e-06	4.22525077331405e-05
Rgs7bp	-1.04902758787344	6.17049767911379	50.3209316922966	2.79096016510322e-06	4.89450684154152e-05
Dpysl3	1.07071936709064	4.62412038754578	46.6758620563659	3.94016331705875e-06	6.48919879728582e-05
Zfhx4	1.03064734417158	3.34562937761136	42.4084298363752	4.49272556304452e-06	7.21510331493697e-05
Fndc5	-1.65053403400867	6.1875403243507	50.0869754845217	5.53230400526536e-06	8.53909246591007e-05
Syne2	-1.22327581211443	4.30072070787995	43.5148543502358	6.23345094226904e-06	9.45640390783496e-05
Kcnj9	-1.02151755029564	3.30685392701936	38.8989572256576	6.7078216531179e-06	0.00010071495576261
Gm4980	-1.03407972363706	2.37854382822705	37.1578255353597	7.48071153318197e-06	0.000109965832487353
Serpinf1	1.07565666410911	5.37726965243363	42.2357828693955	9.651424275785e-06	0.00013586860012676
St6gal2	-1.04559632290683	2.66103983787804	36.0009036510166	1.00189282720125e-05	0.000140001549885484
Pdgfd	1.39335172942826	4.26154166213111	42.0561327146941	1.11199525061014e-05	0.000153430847442566
Col1a2	-2.40796177493971	5.37029594532985	43.9207978786439	1.36949132048527e-05	0.000180306075730858
Fzd5	-1.2480692873305	3.6422572304664	36.1737194276346	1.82581345559488e-05	0.000226926226582334
Anxa2	1.5060158375623	2.94399959552929	37.4809015615761	1.82778577534144e-05	0.000227010475511068
Scn1a	-1.39072228286968	4.28270775173178	37.230608013526	1.98502204648501e-05	0.000243390169184602
Sparc	1.54730981907558	9.59363930664874	38.6073754282374	2.48474933284213e-05	0.00029147190000035
Sema3a	-1.12740641812959	2.42733502779823	31.6824502479532	2.57472851071561e-05	0.000300619266926895
Pltp	1.23393507289697	3.8349626758403	34.568595392641	2.82383106674485e-05	0.000323247554944545
Coch	-1.50229289924868	2.4933577224646	32.3474814710092	3.56517157443176e-05	0.000391009467797434
Pla2g5	-1.27677616597374	2.61472971843469	31.2518800681317	3.70042439842849e-05	0.000402112091935464
Exph5	-2.44634968522759	3.58087091090164	35.5410052352981	3.74141254080233e-05	0.00040574534731921
Gpd1	-1.13196165372974	6.93867721957091	32.3713728802572	4.98985672761918e-05	0.000515657733837699
Efnb2	-1.07089390553829	3.47559681098693	28.3921892047517	6.44138423233228e-05	0.000635692488927469
Crym	1.27344060375946	2.44888172644361	28.6607047106237	6.97833159679468e-05	0.000677624591434044
Etl4	-1.5653266715156	7.60975992394359	31.3080779742914	7.26078766956359e-05	0.000700034810124953
Hmgcll1	1.00090887505409	3.93011806153838	27.859629357508	8.05350747419076e-05	0.00075769506746182
Aif1l	1.01911067917863	4.17257046657375	27.8812214695337	8.44094843366154e-05	0.000785716097033559
Calcrl	1.17543845693839	2.93116050193686	25.2940252477694	0.000137150396721918	0.00116362191935766
Sema7a	-1.77270586545075	4.61726758890924	27.0275308464192	0.00014498431403568	0.00121829895315942
Ptger4	-1.77386869268512	2.45046849222909	25.4419048155127	0.000158370713389583	0.00131130651591743
Hr	-1.31492089606498	4.86855704864176	25.6519016060757	0.000170565828345	0.00139320583683571
Rpe65	-2.17774674898798	4.27673839461411	26.2814807351579	0.000172179103600583	0.001404410158616
Asic1	-1.71148417559076	4.14295479467098	25.5639126803975	0.000183504234470404	0.00147755452704659
Igfbpl1	1.06450030347672	1.12543080849523	23.3484114263801	0.000188141557831241	0.00150902609357709
Il17rd	1.00344705232018	4.86763969322706	23.4380265331665	0.000235367801746406	0.00180167836718757
Top2a	1.37726551102409	1.87675074341183	22.8670240788175	0.000239271915246835	0.001825189898949
Islr	-1.36460430407902	4.72574203954727	22.9640379657598	0.000290514274553834	0.00212813234454911
Rtp1	1.28372600214662	3.1009753482723	21.5246707890813	0.000347507290707198	0.00245797000944179
Colec12	-2.01097832317167	4.21755915920975	22.4630005911456	0.00034835465787999	0.00246136004643086
Lama4	-1.15854647584664	2.79093787265177	19.5106514559792	0.000461729131224979	0.00307766772112978
Ngfr	-1.28552323732506	2.01907102137763	18.8810299822998	0.000546427622545245	0.00354914859873184
Hmgcs2	1.23964363213684	4.74002069107945	19.969051330606	0.000551311538426388	0.00357425155245234
Wnt6	-1.1052067596598	2.14308065821945	18.502826873223	0.000552259180361184	0.00357907215299116
Hopx	1.2965928517563	8.02987865518943	20.0369178750259	0.000571153984501998	0.00368147367450835
Zic3	-1.95580944017136	2.67051188453424	19.3743698497496	0.000624583991638731	0.0039443030109357
Gadd45g	1.06299359648043	5.04330911694774	18.599561463063	0.000732751214437916	0.00448369087494687
4632428N05Rik	-1.45294931325462	5.40256451896143	18.8022765823233	0.000742220581416036	0.00452426914713001
Rab27b	-1.05986705913382	3.28562409969519	17.0402796892638	0.000873758461230848	0.00514025566407427
Plscr2	1.06037929201711	2.36216570406256	16.7111315355683	0.000929745026504759	0.00537230264573771
Scel	-1.98362320666863	2.83200954361583	16.9595200636555	0.00109179727551419	0.0061312779101949
Sfrp5	-1.22064879306541	2.38875964478519	15.8234058407618	0.00120965421935113	0.00666302213835009
Shisa2	-1.48704636609612	3.55635412714762	15.2546975924492	0.00163178927157677	0.00844897799103688
Fgfbp1	-1.24289630147206	2.43137026877958	12.8614719600565	0.00281931094457211	0.0130387981690192
Rsrp1	1.08985244359195	4.66968804323611	12.4663846245356	0.00345212928495972	0.0153586663179609
Thbd	-1.90801677323245	4.40141429803363	12.4054840070835	0.00361817455272215	0.0159547214310003
Atp13a5	-1.2110340615047	3.24511987815087	12.1445972265884	0.00362451423256977	0.0159707217744425
Vip	-1.80466441094755	3.17059372984782	11.9536110154255	0.00404350554174727	0.0174398922433835
Spsb1	1.08324006051073	3.81516818414439	11.7320671615833	0.00418166323711053	0.017893751863005
Txnip	1.83376419270985	5.27849944235894	11.6813287741491	0.00447818774380704	0.0188557116522099
Akap12	-1.23617939893472	3.5627064828053	11.4119062537945	0.00458906236817051	0.0192301999404077
Ace	-1.4774883451491	4.39154535573913	11.0783521479898	0.00523117188503406	0.0212851650459031
Acsm5	-1.12974349976158	2.20178363499216	10.4208628998465	0.00585975786785523	0.0232892375853279
Ptgds	-2.30045433192579	9.73648904867268	10.1090941923161	0.00713278338996463	0.0273296094187917
Slc6a20a	-1.55317275210277	3.94940856157561	9.74902812274499	0.00784685858714701	0.0294039228723926
Meg3	-1.09353418344291	5.31657047193635	9.51152837381729	0.00842043785542018	0.0310918912790363
Fam180a	-1.232453713857	2.50330463442684	9.29885359060457	0.00866686500000378	0.031783942180064
Vtn	-1.54325069307343	4.66696475677941	9.32469117936323	0.00900267114329695	0.032694278988158
Slc22a8	-1.62852067617442	3.85580596874033	9.161001821204	0.00946387667855638	0.0338227033445778
Slc13a4	-1.63818961748382	4.87330319510744	9.05269740374318	0.00985381223264113	0.0348610661940342
Fam43a	1.23719000851783	3.38744035636778	8.88993268577589	0.0102352826895023	0.0359279728834672
Snhg11	-1.29530038394209	4.71880017383305	8.88422028483538	0.010348888108127	0.0362686752102766
Slc22a6	-1.5288468974836	3.78912066338115	8.80667117951729	0.0106125555217311	0.0369270607509123
Igf2	-1.49013722140603	4.01796771303999	8.61445828798138	0.0113082641211566	0.0388088117206896
Fmod	-1.57618065277573	4.58742394166999	8.48501283833029	0.0118489055871776	0.0401690039208067
Ogn	-1.56938828452687	4.15097961815747	8.34327953230925	0.0124077384893637	0.0415098263807653
Bambi	1.14476369743367	2.71253519467739	8.2499465320232	0.0124891431189769	0.0417184957861901
Trp53i11	-1.14008413247786	4.12341753187771	8.01795611027545	0.0136998977999564	0.044924290897127
Arhgap29	-1.00428059144705	3.75685053550142	7.95227168794373	0.0138123464018842	0.0451831969501666
Aldh1a2	-1.47196904694868	3.66946195715086	7.72133054364799	0.0153109314072899	0.0491075591648072
